# Supplementary material for: The catalytic subunit of Plasmodium falciparum casein kinase 2 is essential for gametocytogenesis
Source: Commun Biol. 2021 Mar 12;4:336. doi: 10.1038/s42003-021-01873-0 (PMC7954856; doi:10.1038/s42003-021-01873-0)
Supplement: Supplementary file 4 — Supplementary Data 1 [file 42003_2021_1873_MOESM4_ESM.xlsx]

## Sheet: Fig.2b
NF54/AP2-G-mScarlet/CK2α-GFPDD: parasite multiplication
upper panel
biol. replicate	parasite culture	day	parasitemia (%)			ON Shield-1		OFF Shield-1
1	ON Shield-1	1	0.21		day	mean parasitaemia (%)	s.d.	mean parasitaemia (%)	s.d.
1	ON Shield-1	3	1.2		1	0.206667	0.0351188	0.2	0.0458258
1	ON Shield-1	5	7.44		3	1.33	0.225167	1.1	0.185203
1	OFF Shield-1	1	0.21		5	8.72333	1.28001	6.40333	1.64044
1	OFF Shield-1	3	0.92
1	OFF Shield-1	5	4.88
2	ON Shield-1	1	0.17
2	ON Shield-1	3	1.2
2	ON Shield-1	5	8.73
2	OFF Shield-1	1	0.15
2	OFF Shield-1	3	1.09
2	OFF Shield-1	5	6.19
3	ON Shield-1	1	0.24
3	ON Shield-1	3	1.59
3	ON Shield-1	5	10
3	OFF Shield-1	1	0.24
3	OFF Shield-1	3	1.29
3	OFF Shield-1	5	8.14
lower panel
biol. replicate	parasite culture	day	rel. multiplication rate			ON Shield-1		OFF Shield-1
1	ON	1-->3	88.3739		day	mean rel. multiplication rate (%)	s.d.	mean rel. multiplication rate (%)	s.d.	p-value
1	ON	3-->5	94.109		1-->3	100	10.6127	87.754	22.6714	0.254391
1	OFF	1-->3	67.7533		3-->5	100	9.05487	87.4977	7.71531	0.220571
1	OFF	3-->5	80.514
2	ON	1-->3	109.168
2	ON	3-->5	110.426
2	OFF	1-->3	112.382
2	OFF	3-->5	86.1993
3	ON	1-->3	102.458
3	ON	3-->5	95.4646
3	OFF	1-->3	83.1267
3	OFF	3-->5	95.7799

## Sheet: Fig. 3b
NF54/AP2-G-mScarlet/CK2α-GFPDD: gametocytogenesis
parasite culture	ON Shield-1		OFF Shield-1		ON Shield-1		OFF Shield-1		ON Shield-1		OFF Shield-1		ON Shield-1		OFF Shield-1
biol. replicate	1		1		1		1		1		1		1		1
day of gametocytogenesis	4		4		6		6		8		8		11		11
gametocyte stage	#parasites	% of total # parasites	#parasites	% of total # parasites	#parasites	% of total # parasites	#parasites	% of total # parasites	#parasites	% of total # parasites	#parasites	% of total # parasites	#parasites	% of total # parasites	#parasites	% of total # parasites
I	7	6.79612	9	8.49057	0	0	2	1.86916	0	0	1	0.909091	0	0	0	0
II	86	83.4951	85	80.1887	4	3.6036	2	1.86916	0	0	2	1.81818	0	0	1	0.793651
III	2	1.94175	8	7.54717	89	80.1802	88	82.243	4	3.84615	21	19.0909	1	0.909091	2	1.5873
IV	0	0	0	0	10	9.00901	3	2.80374	82	78.8462	49	44.5455	19	17.2727	8	6.34921
V	0	0	0	0	3	2.7027	0	0	12	11.5385	1	0.909091	78	70.9091	3	2.38095
other	8	7.76699	4	3.77358	5	4.5045	12	11.215	6	5.76923	36	32.7273	12	10.9091	112	88.8889
Total	103	100	106	100	111	100	107	100	104	100	110	100	110	100	126	100
parasite culture	ON Shield-1		OFF Shield-1		ON Shield-1		OFF Shield-1		ON Shield-1		OFF Shield-1		ON Shield-1		OFF Shield-1
biol. replicate	2		2		2		2		2		2		2		2
day of gametocytogenesis	4		4		6		6		8		8		11		11
gametocyte stage	#parasites	% of total # parasites	#parasites	% of total # parasites	#parasites	% of total # parasites	#parasites	% of total # parasites	#parasites	% of total # parasites	#parasites	% of total # parasites	#parasites	% of total # parasites	#parasites	% of total # parasites
I	8	6.72269	10	8.19672	1	0.806452	2	1.73913	0	0	1	0.869565	0	0	0	0
II	99	83.1933	103	84.4262	8	6.45161	5	4.34783	1	0.813008	2	1.73913	0	0	0	0
III	8	6.72269	2	1.63934	105	84.6774	95	82.6087	10	8.13008	20	17.3913	0	0	4	3.84615
IV	0	0	0	0	3	2.41935	1	0.869565	100	81.3008	47	40.8696	37	31.8966	6	5.76923
V	1	0.840336	0	0	1	0.806452	0	0	3	2.43902	0	0	65	56.0345	1	0.961538
other	3	2.52101	7	5.7377	6	4.83871	12	10.4348	9	7.31707	45	39.1304	14	12.069	93	89.4231
Total	119	100	122	100	124	100	115	100	123	100	115	100	116	100	104	100
parasite culture	ON Shield-1		OFF Shield-1		ON Shield-1		OFF Shield-1		ON Shield-1		OFF Shield-1		ON Shield-1		OFF Shield-1
biol. replicate	3		3		3		3		3		3		3		3
day of gametocytogenesis	4		4		6		6		8		8		11		11
gametocyte stage	#parasites	% of total # parasites	#parasites	% of total # parasites	#parasites	% of total # parasites	#parasites	% of total # parasites	#parasites	% of total # parasites	#parasites	% of total # parasites	#parasites	% of total # parasites	#parasites	% of total # parasites
I	5	4.2735	6	5.04202	1	0.884956	1	0.943396	0	0	0	0	0	0	0	0
II	101	86.3248	98	82.3529	16	14.1593	3	2.83019	2	1.83486	2	1.72414	0	0	0	0
III	3	2.5641	4	3.36134	93	82.3009	92	86.7925	7	6.42202	11	9.48276	0	0	2	1.8018
IV	0	0	0	0	1	0.884956	2	1.88679	86	78.8991	35	30.1724	38	29.6875	9	8.10811
V	0	0	1	0.840336	1	0.884956	1	0.943396	5	4.58716	1	0.862069	78	60.9375	1	0.900901
other	8	6.83761	10	8.40336	1	0.884956	7	6.60377	9	8.25688	67	57.7586	12	9.375	99	89.1892
Total	117	100	119	100	113	100	106	100	109	100	116	100	128	100	111	100
parasite culture	ON Shield-1		OFF Shield-1		ON Shield-1		OFF Shield-1		ON Shield-1		OFF Shield-1		ON Shield-1		OFF Shield-1
day of gametocytogenesis	4		4		6		6		8		8		11		11
gametocyte stage	% of total # parasites		% of total # parasites		% of total # parasites		% of total # parasites		% of total # parasites		% of total # parasites		% of total # parasites		% of total # parasites
	mean	s.d.	mean	s.d.	mean	s.d.	mean	s.d.	mean	s.d.	mean	s.d.	mean	s.d.	mean	s.d.
I	5.93077	1.4357	7.2431	1.91185	0.563802	0.489842	1.51723	0.501188	0	0	0.592885	0.513834	0	0	0	0
II	84.3377	1.72744	82.3226	2.11894	8.0715	5.46111	3.01572	1.24971	0.882624	0.91941	1.76048	0.0505275	0	0	0.26455	0.458214
III	3.74285	2.59931	4.18262	3.03833	82.3862	2.24983	83.8814	2.52769	6.13275	2.15656	15.3217	5.12755	0.30303	0.524864	2.41175	1.24685
IV	0	0	0	0	4.10444	4.31621	1.85337	0.96752	79.682	1.40217	38.5291	7.46688	26.2856	7.88313	6.74218	1.21795
V	0.280112	0.485168	0.280112	0.485168	1.4647	1.07286	0.314465	0.54467	6.18821	4.75631	0.590387	0.51183	62.627	7.57987	1.41446	0.837553
other	5.70854	2.79932	5.97155	2.32373	3.40939	2.1926	9.41784	2.46807	7.11439	1.25615	43.2054	13.0037	10.7844	1.35131	89.1671	0.267781
Total	100		100		100		100		100		100		100		100

## Sheet: Fig. 3d
NF54/AP2-G-mScarlet/CK2α-GFPDD: gametocyte retention rates
biol. replicate	tech. replicate	parasite culture	retention rate (%)	gametocyte stage			OFF Shield-1		ON Shield-1
1	1	OFF Shield-1	0.789311	III			mean retention rate (%)	s.d.	mean retention rate (%)	s.d.	p-value
1	2	OFF Shield-1	0.721796	III		stage III	74.8237	8.10476	77.0241	9.14543	0.278895
1	3	OFF Shield-1	0.903373	III		stage V	66.09	11.7961	9.16149	20.4351	1.54738e-07
1	4	OFF Shield-1	0.758996	III
1	5	OFF Shield-1	0.840959	III
1	6	OFF Shield-1	0.806443	III
2	1	OFF Shield-1	0.687646	III
2	2	OFF Shield-1	0.735846	III
2	3	OFF Shield-1	0.687942	III
2	4	OFF Shield-1	0.644909	III
2	5	OFF Shield-1	0.65339	III
1	1	OFF Shield-1	0.69974	V
1	2	OFF Shield-1	0.817596	V
1	3	OFF Shield-1	0.737106	V
1	4	OFF Shield-1	0.731567	V
1	5	OFF Shield-1	0.725107	V
1	6	OFF Shield-1	0.797527	V
2	1	OFF Shield-1	0.577827	V
2	2	OFF Shield-1	0.516689	V
2	3	OFF Shield-1	0.410344	V
2	4	OFF Shield-1	0.607968	V
2	5	OFF Shield-1	0.649409	V
2	6	OFF Shield-1	0.65992	V
1	1	ON Shield-1	0.816275	III
1	2	ON Shield-1	0.879537	III
1	3	ON Shield-1	0.866815	III
1	4	ON Shield-1	0.769593	III
1	5	ON Shield-1	0.869724	III
1	6	ON Shield-1	0.848948	III
2	1	ON Shield-1	0.626791	III
2	2	ON Shield-1	0.690688	III
2	3	ON Shield-1	0.686382	III
2	4	ON Shield-1	0.745705	III
2	5	ON Shield-1	0.672189	III
1	1	ON Shield-1	0.203833	V
1	2	ON Shield-1	0.404222	V
1	3	ON Shield-1	0.1896	V
1	4	ON Shield-1	-0.0866498	V
1	5	ON Shield-1	0.324534	V
1	6	ON Shield-1	0.183562	V
2	1	ON Shield-1	-0.00262869	V
2	2	ON Shield-1	0.143448	V
2	3	ON Shield-1	0.163012	V
2	4	ON Shield-1	0.0537449	V
2	5	ON Shield-1	-0.304608	V
2	6	ON Shield-1	-0.17269	V

## Sheet: Fig. 3f
NF54/AP2-G-mScarlet/CK2α-GFPDD: late stage gametocyte morphology pre- and post-activation
parasite culture	ON Shield-1		OFF Shield-1		ON Shield-1		OFF Shield-1
biol. replicate	1		1		1		1
gamete activation	pre-activation		pre-activation		post-activation		post-activation
gametocyte morphology	#parasites	% of total # parasites	#parasites	% of total # parasites	#parasites	% of total # parasites	#parasites	% of total # parasites
activated	0	0	2	1.88679	93	81.5789	6	5.35714
dead/pyknotic	12	10.1695	15	14.1509	8	7.01754	17	15.1786
pointy	6	5.08475	79	74.5283	4	3.50877	86	76.7857
IV	12	10.1695	5	4.71698	3	2.63158	0	0
V	88	74.5763	5	4.71698	6	5.26316	3	2.67857
Total	118	100	106	100	114	100	112	100
parasite culture	ON Shield-1		OFF Shield-1		ON Shield-1		OFF Shield-1
biol. replicate	2		2		2		2
gamete activation	pre-activation		pre-activation		post-activation		post-activation
gametocyte morphology	#parasites	% of total # parasites	#parasites	% of total # parasites	#parasites	% of total # parasites	#parasites	% of total # parasites
activated	0	0	0	0	82	83.6735	6	5.55556
dead/pyknotic	5	4.09836	29	22.4806	8	8.16327	28	25.9259
pointy	18	14.7541	90	69.7674	8	8.16327	69	63.8889
IV	19	15.5738	5	3.87597	0	0	3	2.77778
V	80	65.5738	5	3.87597	0	0	2	1.85185
Total	122	100	129	100	98	100	108	100
parasite culture	ON Shield-1		OFF Shield-1		ON Shield-1		OFF Shield-1
biol. replicate	3		3		3		3
gamete activation	pre-activation		pre-activation		post-activation		post-activation
gametocyte morphology	#parasites	% of total # parasites	#parasites	% of total # parasites	#parasites	% of total # parasites	#parasites	% of total # parasites
activated	2	1.75439	3	2.6087	92	83.6364	3	2.9703
dead/pyknotic	3	2.63158	20	17.3913	13	11.8182	12	11.8812
pointy	8	7.01754	85	73.913	2	1.81818	84	83.1683
IV	17	14.9123	2	1.73913	0	0	1	0.990099
V	84	73.6842	5	4.34783	3	2.72727	1	0.990099
Total	114	100	115	100	110	100	101	100
parasite culture	ON Shield-1		OFF Shield-1		ON Shield-1		OFF Shield-1
biol. replicate	4		4		4		4
gamete activation	pre-activation		pre-activation		post-activation		post-activation
gametocyte morphology	#parasites	% of total # parasites	#parasites	% of total # parasites	#parasites	% of total # parasites	#parasites	% of total # parasites
activated	4	4	9	9	84	84	23	23
dead/pyknotic	1	1	17	17	3	3	22	22
pointy	4	4	70	70	3	3	50	50
IV	6	6	0	0	4	4	1	1
V	85	85	4	4	6	6	4	4
Total	100	100	100	100	100	100	100	100
parasite culture	ON Shield-1		OFF Shield-1		ON Shield-1		OFF Shield-1
gamete activation	pre-activation		pre-activation		post-activation		post-activation
gametocyte morphology	% of total # parasites		% of total # parasites		% of total # parasites		% of total # parasites
	mean	s.d.	mean	s.d.	mean	s.d.	mean	s.d.
activated	1.4386	1.64314	3.37387	3.38501	83.2222	0.959222	9.22075	8.02024
dead/pyknotic	4.47486	3.46565	17.7557	3.00096	7.49975	3.14521	18.7464	5.5225
pointy	7.7141	4.20579	72.0522	2.18091	4.12255	2.41217	68.4607	12.7212
IV	11.6639	3.87789	2.58302	1.84456	1.65789	1.72705	1.19197	1.00165
V	74.7086	6.89973	4.23519	0.327553	3.49761	2.35615	2.38013	1.10954
Total	100		100		100		100

## Sheet: Fig. 3g
NF54/AP2-G-mScarlet/CK2α-GFPDD: exflagellation rates
biol. replicate	parasite culture	rel. exflagellation rate	abs. exflagellation rate		ON Shield-1		OFF Shield-1
1	ON Shield-1	118.217	7.14		mean rel. exflagellation rate (%)	s.d.	mean rel. exflagellation rate (%)	s.d.
1	OFF Shield-1	0	0		100	20.102	0	0
2	ON Shield-1	103.349	6.24
2	OFF Shield-1	0	0
3	ON Shield-1	78.4338	4.74
3	OFF Shield-1	0	0

## Sheet: Fig. 4c
NF54::DiCre/CK2α-GFP: parasite multiplication
biol. replicate	parasite culture	day	parasitemia (%)			DMSO		RAPAMYCIN
1	DMSO	1	0.2		day	mean parasitaemia (%)	s.d.	mean parasitaemia (%)	s.d.
1	DMSO	3	1		1	0.186667	0.061101	0.21	0.0916515
1	DMSO	5	5.97		3	0.996667	0.275015	0.366667	0.106927
1	DMSO	7	21.4		5	5.41	1.05773	0.253333	0.0723418
1	RAPAMYCIN	1	0.29		7	19.8667	4.88399	0.173333	0.0650641
1	RAPAMYCIN	3	0.46
1	RAPAMYCIN	5	0.29
1	RAPAMYCIN	7	0.17
2	DMSO	1	0.12
2	DMSO	3	0.72
2	DMSO	5	4.19
2	DMSO	7	14.4
2	RAPAMYCIN	1	0.11
2	RAPAMYCIN	3	0.25
2	RAPAMYCIN	5	0.17
2	RAPAMYCIN	7	0.11
3	DMSO	1	0.24
3	DMSO	3	1.27
3	DMSO	5	6.07
3	DMSO	7	23.8
3	RAPAMYCIN	1	0.23
3	RAPAMYCIN	3	0.39
3	RAPAMYCIN	5	0.3
3	RAPAMYCIN	7	0.24

## Sheet: Fig. 6b
NF54::DiCre/CK2α-GFP: gametocytogenesis
parasite culture	DMSO		RAPAMYCIN		DMSO		RAPAMYCIN		DMSO		RAPAMYCIN		DMSO		RAPAMYCIN
biol. replicate	1		1		1		1		1		1		1		1
day of gametocytogenesis	4		4		6		6		8		8		11		11
gametocyte stage	#parasites	% of total # parasites	#parasites	% of total # parasites	#parasites	% of total # parasites	#parasites	% of total # parasites	#parasites	% of total # parasites	#parasites	% of total # parasites	#parasites	% of total # parasites	#parasites	% of total # parasites
I	1	1	7	7	0	0	0	0	0	0	0	0	0	0	0	0
II	99	99	93	93	2	2	2	2	0	0	0	0	0	0	0	0
III	0	0	0	0	98	98	40	40	3	3	11	11	0	0	0	0
IV	0	0	0	0	0	0	0	0	97	97	23	23	8	8	2	2
V	0	0	0	0	0	0	0	0	0	0	0	0	89	89	1	1
other	0	0	0	0	0	0	58	58	0	0	66	66	3	3	97	97
Total	100	100	100	100	100	100	100	100	100	100	100	100	100	100	100	100
parasite culture	DMSO		RAPAMYCIN		DMSO		RAPAMYCIN		DMSO		RAPAMYCIN		DMSO		RAPAMYCIN
biol. replicate	2		2		2		2		2		2		2		2
day of gametocytogenesis	4		4		6		6		8		8		11		11
gametocyte stage	#parasites	% of total # parasites	#parasites	% of total # parasites	#parasites	% of total # parasites	#parasites	% of total # parasites	#parasites	% of total # parasites	#parasites	% of total # parasites	#parasites	% of total # parasites	#parasites	% of total # parasites
I	5	5	11	11	0	0	0	0	0	0	0	0	0	0	0	0
II	95	95	89	89	12	12	5	5	0	0	0	0	0	0	0	0
III	0	0	0	0	87	87	25	25	8	8	7	7	0	0	3	3
IV	0	0	0	0	0	0	0	0	90	90	14	14	3	3	1	1
V	0	0	0	0	0	0	0	0	0	0	0	0	93	93	1	1
other	0	0	0	0	1	1	70	70	2	2	79	79	4	4	95	95
Total	100	100	100	100	100	100	100	100	100	100	100	100	100	100	100	100
parasite culture	DMSO		RAPAMYCIN		DMSO		RAPAMYCIN		DMSO		RAPAMYCIN		DMSO		RAPAMYCIN
biol. replicate	3		3		3		3		3		3		3		3
day of gametocytogenesis	4		4		6		6		8		8		11		11
gametocyte stage	#parasites	% of total # parasites	#parasites	% of total # parasites	#parasites	% of total # parasites	#parasites	% of total # parasites	#parasites	% of total # parasites	#parasites	% of total # parasites	#parasites	% of total # parasites	#parasites	% of total # parasites
I	4	4	9	9	0	0	0	0	0	0	0	0	0	0	0	0
II	96	96	91	91	5	5	9	9	0	0	0	0	0	0	0	0
III	0	0	0	0	95	95	33	33	6	6	15	15	0	0	3	3
IV	0	0	0	0	0	0	0	0	92	92	24	24	6	6	0	0
V	0	0	0	0	0	0	0	0	0	0	0	0	92	92	3	3
other	0	0	0	0	0	0	58	58	2	2	61	61	2	2	94	94
Total	100	100	100	100	100	100	100	100	100	100	100	100	100	100	100	100
parasite culture	DMSO		RAPAMYCIN		DMSO		RAPAMYCIN		DMSO		RAPAMYCIN		DMSO		RAPAMYCIN
day of gametocytogenesis	4		4		6		6		8		8		11		11
gametocyte stage	% of total # parasites		% of total # parasites		% of total # parasites		% of total # parasites		% of total # parasites		% of total # parasites		% of total # parasites		% of total # parasites
	mean	s.d.	mean	s.d.	mean	s.d.	mean	s.d.	mean	s.d.	mean	s.d.	mean	s.d.	mean	s.d.
I	3.33333	2.08167	9	2	0	0	0	0	0	0	0	0	0	0	0	0
II	96.6667	2.08167	91	2	6.33333	5.1316	5.33333	3.51188	0	0	0	0	0	0	0	0
III	0	0	0	0	93.3333	5.68624	32.6667	7.50555	5.66667	2.51661	11	4	0	0	2	1.73205
IV	0	0	0	0	0	0	0	0	93	3.60555	20.3333	5.50757	5.66667	2.51661	1	1
V	0	0	0	0	0	0	0	0	0	0	0	0	91.3333	2.08167	1.66667	1.1547
other	0	0	0	0	0.333333	0.57735	62	6.9282	1.33333	1.1547	68.6667	9.29157	3	1	95.3333	1.52753
Total	100		100		100		100		100		100		100		100
